# Supplementary material for: Optimization of Infrared Heating Conditions for Precooked Cowpea Production Using Response Surface Methodology
Source: Molecules. 2021 Oct 11;26(20):6137. doi: 10.3390/molecules26206137 (PMC8541054; doi:10.3390/molecules26206137)
Supplement: Supplementary file 1 [file molecules-26-06137-s001.zip]

Archive with 1 entries (1 files):
- molecules-1394215-supplementary.pdf
